# Supplementary material for: Quantification of Dry Matter Content in Hass Avocado by Near-Infrared Spectroscopy (NIRS) Scanning Different Fruit Zones
Source: Plants (Basel). 2023 Aug 31;12(17):3135. doi: 10.3390/plants12173135 (PMC10490472; doi:10.3390/plants12173135)
Supplement: Supplementary file 1 [file plants-12-03135-s001.zip]

Archive with 1 entries (1 files):
- plants-2548679-supplementary.pdf
